# Supplementary material for: VEGF Expression, Cellular Infiltration, and Intratumoral Collagen Levels after Electroporation-Based Treatment of Dogs with Cutaneous Squamous Cell Carcinoma
Source: Life (Basel). 2021 Nov 30;11(12):1321. doi: 10.3390/life11121321 (PMC8708059; doi:10.3390/life11121321)
Supplement: Supplementary file 1 [file life-11-01321-s001.zip]

Archive with 2 entries (2 files):
- Supplementary Figure S1.pdf
- Supplementary table S1.xlsx
